# Supplementary material for: Stream Mesocosm Experiments Show no Protective Effects of Calcium on Copper Toxicity to Macroinvertebrates
Source: Environ Toxicol Chem. 2022 Mar 21;41(5):1304–10. doi: 10.1002/etc.5308 (PMC9311704; doi:10.1002/etc.5308)
Supplement: Supplementary file 2 — Supporting information. [file ETC-41-1304-s002.xlsx]

## Sheet: Description
Spplementary Data for Stream mesocosm experiments show no protective effects of calcium on copper toxicity to macroinvertebrates
Macroinvertebrate data in stream mesocosm experiments
Sheet name
RawData	Macroinvertebrate data
Abbreviations	Abbreviations used in the Sheet "RawData"

## Sheet: RawData
Experiment	Treatment	Replicate	BAETIS	DRUDOD	SERRAT	EPELON	RHIHAG	CINYGM	PARALE	AMELET	UTACAP	ZAPADA	AMPHIN	TAENIO	SWELTSA	ISOPERLA	DIURA	SKWALA	MEGSIG	ARCGRA	LEPIDO	GLOSSO	RHYACOP	CHIROD	BEZZIA	PERICO	DICRAN	HETCOR	HYDRAC	NEMATO	OLIGOC	POLYCE	EPHEME	PLECOP	TRICOP	EPHSPP	NUMTAX	NUMIND
CUHARD	CON	1	74	0	4	82	5	10	5	1	24	12	13	1	20	25	0	0	0	2	57	0	4	176	0	2	1	17	0	1	0	0	181	95	63	7	21	536
CUHARD	CON	2	42	0	3	23	3	4	3	0	26	2	5	0	12	11	0	0	0	1	40	0	9	227	0	6	0	8	0	1	0	0	78	56	50	6	18	426
CUHARD	CON	3	26	0	5	14	2	1	5	0	23	0	5	0	22	6	0	0	0	0	70	0	3	189	0	4	0	17	0	2	0	1	53	56	73	6	17	395
CUHARD	CU	1	10	0	1	14	1	0	0	0	12	2	9	1	18	24	0	1	0	1	9	0	3	70	0	2	0	6	0	0	0	0	26	67	13	4	17	184
CUHARD	CU	2	0	0	1	0	3	0	0	0	19	2	1	0	11	10	0	0	0	2	14	0	4	45	0	1	1	7	0	1	0	0	4	43	20	2	15	122
CUHARD	CU	3	3	0	2	2	0	0	0	0	20	2	3	0	16	16	0	0	0	0	25	0	4	122	1	0	0	10	1	0	0	1	7	57	29	3	15	228
CUHARD	CU20	1	1	0	4	6	0	0	0	0	13	2	4	0	18	18	0	0	0	1	38	0	3	110	0	2	0	16	0	0	0	0	11	55	42	3	14	236
CUHARD	CU20	2	2	0	2	2	4	0	0	0	12	5	9	2	18	12	0	0	0	1	60	0	3	76	0	0	1	5	0	0	0	0	10	58	64	4	16	214
CUHARD	CU20	3	1	0	1	0	4	0	0	0	19	2	2	0	11	6	0	0	0	1	7	0	4	19	0	1	0	8	0	0	0	0	6	40	12	3	14	86
CUHARD	CU70	1	2	0	0	8	1	0	0	0	15	2	9	0	13	19	0	0	0	2	34	0	7	96	0	1	0	15	1	0	0	2	11	58	43	3	16	227
CUHARD	CU70	2	2	0	1	4	0	0	0	0	14	3	4	1	16	9	0	0	0	1	41	0	5	123	0	4	1	16	1	0	0	0	7	47	47	3	17	246
CUHARD	CU70	3	1	0	1	2	0	0	0	0	13	2	2	0	22	19	0	0	0	0	50	0	1	161	0	5	0	14	1	1	0	0	4	58	51	3	15	295
CUHARD	CU120	1	0	0	3	10	1	0	0	0	16	1	6	1	17	12	0	0	0	0	30	0	6	48	0	2	0	7	2	1	1	0	14	53	36	3	17	164
CUHARD	CU120	2	0	0	0	3	2	0	0	0	17	2	8	0	13	15	0	0	0	4	14	0	3	41	0	0	0	10	0	0	1	0	5	55	21	2	13	133
CUHARD	CU120	3	0	0	1	2	3	0	0	0	17	3	7	0	13	10	0	0	0	3	13	0	4	72	0	0	0	11	0	0	0	0	6	50	20	3	13	159
CUHARD	CU205	1	0	1	0	4	4	0	0	0	24	0	3	0	12	17	0	0	0	3	19	0	8	40	0	0	0	2	0	0	0	0	9	56	30	3	12	137
CUHARD	CU205	2	2	0	4	3	3	0	0	0	23	2	5	1	10	13	0	0	1	1	36	0	5	42	1	0	0	7	0	0	0	0	12	55	42	4	17	159
CUHARD	CU205	3	0	0	1	0	0	0	0	0	13	4	3	0	12	14	0	0	0	0	12	0	10	74	0	0	0	8	0	0	0	0	1	46	22	1	10	151
CACL	CON	1	54	0	5	221	4	19	17	1	13	2	5	0	16	12	0	0	0	1	58	0	9	187	1	2	0	14	0	1	1	2	321	48	68	7	22	645
CACL	CON	2	65	1	0	211	5	7	4	1	10	3	13	1	20	24	0	0	0	0	44	0	4	152	0	1	0	8	0	2	0	0	294	71	48	7	19	576
CACL	CON	3	39	1	4	173	2	7	8	1	11	2	2	0	11	23	2	0	0	2	36	1	4	126	1	3	1	9	0	1	0	2	235	51	43	8	25	472
CACL	CA205	1	46	1	5	177	3	15	4	1	13	5	9	0	31	10	1	0	1	1	49	0	7	168	0	2	1	9	1	0	1	0	252	70	57	8	24	561
CACL	CA205	2	54	4	3	188	4	13	6	1	15	7	7	0	20	21	0	0	0	1	31	0	7	198	1	5	0	12	0	0	0	0	273	70	39	8	20	598
CACL	CA205	3	44	1	4	215	5	10	5	0	12	2	7	1	25	20	0	0	0	1	31	0	3	57	0	0	1	13	0	0	1	0	284	67	35	7	20	458

## Sheet: abbreviations
Abbreviations	Taxon	Note	Order	Note (order)
BAETIS	Baetis sp.		Ephemeroptera	Mayfly
DRUDOD	Drunella doddsii		Ephemeroptera	Mayfly
SERRAT	Serratella sp.		Ephemeroptera	Mayfly
EPELON	Epeorus sp.		Ephemeroptera	Mayfly
RHIHAG	Rhithrogena sp.		Ephemeroptera	Mayfly
CINYGM	Cinygmula sp.		Ephemeroptera	Mayfly
PARALE	Paraleptophlebia sp.		Ephemeroptera	Mayfly
AMELET	Ameletus sp.		Ephemeroptera	Mayfly
UTACAP	Utacapnia sp.	CAPNIA	Plecoptera	Stonefly
ZAPADA	Zapada sp.		Plecoptera	Stonefly
AMPHIN	Amphinemura sp.		Plecoptera	Stonefly
TAENIO	Taenionema sp.		Plecoptera	Stonefly
SWELTSA	Sweltsa sp.		Plecoptera	Stonefly
ISOPERLA	Isoperla sp.		Plecoptera	Stonefly
DIURA	Diura knowltoni		Plecoptera	Stonefly
SKWALA	Skwala americana		Plecoptera	Stonefly
MEGSIG	Megarcys signata		Plecoptera	Stonefly
ARCGRA	Arctopsyche grandis		Trichoptera	Caddisfly
LEPIDO	Lepidostoma sp.		Trichoptera	Caddisfly
GLOSSO	Glossosoma sp.		Trichoptera	Caddisfly
RHYACOP	Rhyacophila sp.		Trichoptera	Caddisfly
CHIROD	Chironomidae		Diptera
BEZZIA	Bezzia sp.		Diptera
PERICO	Pericoma sp.		Diptera
DICRAN	Dicranota sp.		Diptera
HETCOR	Heterlimnius corpulentus		Coleoptera
HYDRAC	Hydracarina	Water mites	Trombidiformes
NEMATO	Nematoda		–
OLIGOC	Oligochaeta		–
POLYCE	Polycelis coronata	Flatworms	Tricladida
EPHEME	Mayfly abundance			Total number of individuals that are mayflies	181	<-- Example calculation for CUHARD-CON-1 (row 2)
PLECOP	Stonefly abundance			Total number of individuals that are stoneflies	95	<-- Example calculation for CUHARD-CON-1 (row 2)
TRICOP	Caddisfly abundance			Total number of individuals that are caddisflies	63	<-- Example calculation for CUHARD-CON-1 (row 2)
EPHSPP	Mayfliy richness			Total number of mayfly taxa	7	<-- Example calculation for CUHARD-CON-1 (row 2)
NUMTAX	Total taxon richness			Total number of taxa	21	<-- Example calculation for CUHARD-CON-1 (row 2)
NUMIND	Total abundance			Total number of individuals	536	<-- Example calculation for CUHARD-CON-1 (row 2)
